# Supplementary material for: Diagnosis and treatment of epididymal tuberculosis: a review of 47 cases
Source: PeerJ. 2020 Jan 6;8:e8291. doi: 10.7717/peerj.8291 (PMC6951293; doi:10.7717/peerj.8291)
Supplement: Supplemental Information 1 [file peerj-08-8291-s001.xlsx]

## Sheet: Sheet1
date	age(year)	time（months）	symptoms（1：painless swelling of the scrotum；2：scrotal drop pain，3：urinary tract irritation，4、scrotal skin ulceration）	Systemic symptoms（1：yes，0：no）	physical examination,（1:epididymal beaded enlargement；2:testicular mass；3:scrotal tenderness；4:ill-defined epididymal testicular border，5:sinus formation）	location（1:left,2:right,3:bilateral）	history of tuberculosis（1:yes,0:no）	pulmonary tuberculosis（1:yes,0:no）	renal tuberculosis（1:yes,0:no）	prostate tuberculosis（1:yes,0:no）	white blood cells in urine（1:+，0:-）	red blood cells in urine（1:+，0:-）	Chest imaging（1:+，0:-）	preoperative diagnoses 1:preoperative diagnoses，2：tumor，3：epididymal mass	surgery（1：epididymectomy，2：epididymis-testicular resection）
2018-09-30	20	2	2	0	4	2	0	0	0	0	1	0	0	1	2
2018-07-31	33	1	1	0	4	1	0	0	0	0	0	0	0	2	2
2018-03-12	44	24	1	0	1	3	0	0	0	0	1	0	0	3	1
2018-02-08	48	6	1	0	4	3	0	0	0	0	0	1	0	1	2
2018-01-09	54	2	2	1	1	2	0	0	0	0	1	0	0	1	1
2017-12-11	26	3	1	1	1	1	1	1	0	0	0	0	1	1	1
2017-09-13	54	2	1	0	4	1	0	0	0	0	0	1	1	1	2
2017-08-17	53	4	1	0	4	1	0	0	0	0	0	0	0	3	2
2017-08-08	58	3	1	1	5	2		0	0	0	0	0	0	3	2
2017-06-02	55	0	2	0	4	2	0	0	0	0	0	0	0	3	2
2017-04-18	34	6	1	0	4	2	0	0	0	0	1	0	0	1	2
2016-12-15	38	3	2	0	5	2	0	0	0	0	0	0	0	1	1
2016-11-01	27	1	1	0	4	3	0	0	0	0	0	0	0	1	1
2016-08-25	30	1	2	0	2	2	0	0	0	0	0	0	0	1	1
2016-08-24	42	2	2	0	4	2	0	0	0	0	0	0	1	1	1
2016-06-07	52	12	3	0	1	2	1	0	1	0	1	1	0	1	1
2016-06-16	29	2	3	1	1	1	1	0	1	0	1	1	0	1	2
2016-06-12	33	12	3	0	4	2	1	0	1	0	1	1	0	1	2
2016-05-05	19	1	2	0	5	1	0	0	0	0	0	0	0	1	2
2016-03-18	50	12	1	1	4	2	0	0	0	0	0	0	0	1	1
2015-09-30	36	1	1	0	4	2	0	0	0	0	0	0	0	2	2
2015-08-20	72	3	4	0	3	1	1	1	0	0	1	0	0	1	1
2015-07-02	35	2	1	0	1	2	0	0	0	0	1	0	0	1	2
2015-06-11	32	2	2	0	3	2	0	0	0	0	0	0	0	1	1
2015-06-10	29	2	1	0	3	2	0	0	0	0	0	0	0	1	1
2015-05-29	49	1	2	0	4	2	0	0	0	0	0	0	0	1	2
2015-05-24	61	2	2	0	4	1	0	0	0	0	1	1	0	1	2
2015-05-24	51	6	2	0	3	3	0	0	0	0	0	1	0	1	1
2015-04-30	66	1	1	0	1	1	0	0	0	0	1	0	0	3	1
2015-04-14	33	1	1	0	1	2	1	1	0	0	0	0	1	1	1
2015-03-24	44	24	1	0	1	3	0	0	0	0	0	0	0	1	1
2015-03-20	47	8	2	1	3	1	1	0	0	1	0	0	0	1	1
2015-03-03	60	4	1	0	5	2	0	0	0	0	0	0	0	1	1
2015-01-21	35	1	2	0	4	1	0	0	0	0	1	0	0	1	2
2014-12-30	38	4	2	0	4	1	0	0	0	0	0	0	1	1	2
2014-09-11	38	1	2	0	4	3	0	0	0	0	1	0	0	2	2
2014-07-14	40	12	2	0	4	1	0	0	0	0	0	0	0	2	2
2014-04-11	43	60	2	0	1	1	0	0	0	0	0	0	0	1	1
2013-04-19	33	2	2	0	5	2	0	0	0	0	1	0	1	1	2
2013-03-23	65	24	1	0	4	3	0	0	0	0	1	0	0	1	2
2013-03-20	24	1	1	0	3	2	0	0	0	0	1	0	0	1	1
2013-03-14	43	12	3	0	1	3	0	0	0	0	1	0	0	1	1
2013-02-22	26	5	1	0	5	3	0	0	0	0	1	0	1	1	1
2013-01-18	35	3	2	0	4	1	0	0	0	0	1	0	0	1	1
2012-12-27	54	2	2	0	3	2	1	1	0	0	0	0	1	1	1
2012-11-03	28	6	2	0	4	2	0	0	0	0	0	0	0	3	1
2012-11-02	57	3	1	0	1	3	0	0	0	0	1	1	0	1	1
